# Supplementary material for: Aspergillus fumigatus cytochrome c impacts conidial survival during sterilizing immunity
Source: mSphere. 2023 Oct 12;8(6):e00305-23. doi: 10.1128/msphere.00305-23 (PMC10871163; doi:10.1128/msphere.00305-23)
Supplement: Table S1 — Primers and strains. [file msphere.00305-23-s0005.xlsx]

## Sheet: Table S1
Table 1: Primers and strains used in this study
			Primer Name	Sequence
			RAC2888	agagtatgcggcaagtcatgagcagttccaggtggaatgttatg
			RAC2799	gtgatgtctgctcaagcggggta
			RAC4582	taccccgcttgagcagacatcacatgactggcggcaaatctggtgg
			RAC4583	ggctccagcgcctgcaccagctcccagctcctggctgccctttccg
			RAC2600	ggagctggtgcaggcgctggagcc
			RAC4575	gcgttttattcttgttgacatgggttaggcgccggtggagtggcggc
			RAC2536	cccatgtcaacaagaataaaacgc
			RAC2537	ccgagtggagatgtggagt
			RAC1981	gagcaattggaatccgcccctccgccccgagctcccaaatctgtccagatc
			RAC4134	agagcattgtttgaggcgaccggttacctgtgcattctgggtaaacgactc
			RAC3873	gcagctaactctggcagcacc
			RAC3874	ggcggaggggcggattccaattgctccgtcacttctcatgctacggacac
			RAC3875	cgcatcagtgcctcctctcagacgagtgaggcttggggttcgtc
			RAC3876	gttctgcccctggatcgctagg
			RAC2055	accggtcgcctcaaacaatgctct
			RAC2056	gtctgagaggaggcactgatgcg
			RAC3877	gacgccggttctctgggtaatc
			RAC3878	cacgggataaccatgcaataggcg
			RAC5242	cctggtcttctgctcctccttc
			RAC5243	AGAGCATTGTTTGAGGCGACCGGTgagaaacggaacaagctggcagg
			RAC5244	CGCATCAGTGCCTCCTCTCAGACtgtgctggaacatggcggatatc
			RAC5245	gcaagaagcagcaacgggaag
			RAC5246	ggtttgctgccatcgtctgatg
			RAC5247	caagtcactcactggccgtg
			RAC5419	gtggaccgacagtctgaggtag
			RAC5420	gccttcggtggtctgaagaagg
			RAC5421	gcagttctccttgaggtagctg
			RAC7782	gggcaaggaggaaggtttcg
			Strain Name	Genotype
			CEA10 H2A:mRFP	CEA10 with A. nidulans H2A.X:mRFP inserted in intergenic locus between AFUB_023460 and AFUB_023470 on chromosome 2 using ptrA resistance marker
			∆cycA	CEA10 H2A:mRFP ∆cycA, hygR::ptrA
			cycA+	CEA10 H2A:mRFP ∆cycA strain with the cycA gene ectopically inserted into the genome. Markerless transformation with selection on glycerol as sole carbon source. hygR::ptrA
			ATCC46645 H2A:mRFP	ATCC46645 with mRFP fused to histone H2A using phleomycin resistance marker (Shlezinger et al, 2017, Science)
			Bir1OE-N	ATCC46645 H2A:mRFP with the first 1545bp of the Bir1 gene under control of the gpdA promotor. Phleomycin and ptrA resistance. Previously published as N-BIR1OX2 (Shlezinger et al, 2017, Science)
