# Supplementary material for: Aspergillus fumigatus cytochrome c impacts conidial survival during sterilizing immunity
Source: mSphere. 2023 Oct 12;8(6):e00305-23. doi: 10.1128/msphere.00305-23 (PMC10871163; doi:10.1128/msphere.00305-23)
Supplement: Table S2 — GO term analysis. [file msphere.00305-23-s0006.xlsx]

## Sheet: Table S2
Table 2. GO Term Analysis of biological function increased and decreased gene transcript levels in Bir1OEN conidia versus control.
	ID	Name	Bgd count	Result count	Result gene list	Pct of bgd	Fold enrichment	Odds ratio	P-value	Benjamini	Bonferroni
Metabolism	GO:0006520	cellular amino acid metabolic process (GO:006520)	269	52	Afu1g02110,Afu1g09470,Afu1g10630,Afu1g10780,Afu1g13740,Afu1g14570,Afu1g15780,Afu2g04210,Afu2g04310,Afu2g10070,Afu2g10920,Afu2g11260,Afu2g13030,Afu2g13250,Afu2g14210,Afu2g15590,Afu3g02240,Afu3g06530,Afu3g06830,Afu3g08660,Afu3g09320,Afu3g10310,Afu3g11430,Afu3g11640,Afu3g14490,Afu4g06620,Afu4g06900,Afu4g07210,Afu4g08140,Afu4g11240,Afu4g11340,Afu5g01500,Afu5g02180,Afu5g04250,Afu5g06680,Afu5g06780,Afu…	19.3	2.46	2.94	7.79092e-10	2.18146e-08	4.36291e-08
	GO:0006091	generation of precursor metabolites and energy (GO:0006091)	142	29	Afu1g02070,Afu1g04120,Afu1g05390,Afu1g06610,Afu1g06810,Afu1g10350,Afu1g12290,Afu1g12800,Afu1g13500,Afu1g15590,Afu2g03730,Afu2g10240,Afu2g12530,Afu3g07810,Afu3g08660,Afu3g09290,Afu4g11050,Afu4g13180,Afu5g01970,Afu5g02080,Afu5g02750,Afu5g10610,Afu5g13450,Afu6g03540,Afu6g06770,Afu6g08730,Afu6g10610,Afu6g12930,Afu7g05740,	20.4	2.6	3.08	1.44421e-06	2.02189e-05	8.08757e-05
	GO:0006790	sulfur compound metabolic process (GO:0006790)	177	27	Afu1g05020,Afu1g06960,Afu1g10630,Afu2g10740,Afu2g12530,Afu2g15590,Afu2g15770,Afu3g04170,Afu3g06040,Afu3g06530,Afu3g06830,Afu3g08270,Afu3g11640,Afu3g13900,Afu4g07060,Afu5g01500,Afu5g01980,Afu5g02180,Afu5g02470,Afu5g04250,Afu6g03670,Afu6g04430,Afu6g08360,Afu6g08920,Afu6g10720,Afu7g00350,Afu8g04340,	15.3	1.94	2.15	0.000631796	0.00505437	0.0353806
	GO:0007005	mitochondrion organization (GO:0007005)	192	24	Afu1g02550,Afu1g06610,Afu1g07440,Afu1g12290,Afu1g13330,Afu1g14200,Afu2g09290,Afu2g13040,Afu2g13320,Afu2g14760,Afu2g14970,Afu3g06370,Afu3g14490,Afu4g06910,Afu4g13180,Afu5g04210,Afu6g02930,Afu6g08360,Afu6g08810,Afu6g10700,Afu6g12930,Afu7g01860,Afu7g05530,Afu8g04750,	12.5	1.59	1.7	0.0156572	0.0876801	0.876801
	GO:0006575	cellular modified amino acid metabolic process (GO:0006575)	70	10	Afu2g04310,Afu2g12530,Afu2g14970,Afu2g15770,Afu3g09320,Afu3g13900,Afu4g08600,Afu5g01500,Afu7g00350,Afu8g05330,	14.3	1.82	1.96	0.0461308	0.198717	1
Trancription	GO:0006913	nucleocytoplasmic transport (GO:0006913)	103	19	Afu1g04040,Afu1g05340,Afu1g05630,Afu1g06390,Afu1g06790,Afu1g07440,Afu1g10355,Afu3g13320,Afu4g07835,Afu5g06520,Afu5g08060,Afu5g11100,Afu5g13470,Afu6g03580,Afu6g09990,Afu6g12660,Afu6g13550,Afu7g01460,Afu8g03930,	18.4	2.35	2.69	0.000372429	0.00402628	0.020856
	GO:0055086	nucleobase-containing small molecule metabolic process (GO:0055086)	237	34	Afu1g02070,Afu1g06960,Afu1g07530,Afu1g10350,Afu1g15450,Afu2g08360,Afu2g10070,Afu2g11560,Afu2g11700,Afu2g11940,Afu2g12530,Afu3g00870,Afu3g04170,Afu3g06040,Afu3g08270,Afu3g09290,Afu4g03770,Afu4g07060,Afu4g09360,Afu4g12600,Afu5g01500,Afu5g01970,Afu5g03460,Afu5g06780,Afu5g13450,Afu6g03750,Afu6g04730,Afu6g06770,Afu6g11310,Afu6g11620,Afu6g12530,Afu6g12680,Afu7g02180,Afu8g05330,	14.3	1.82	2.01	0.000431387	0.00402628	0.0241577
Translation and Protein Activity	GO:0042254	ribosome biogenesis (GO:0042254)	245	58	Afu1g01990,Afu1g03390,Afu1g04040,Afu1g04320,Afu1g05310,Afu1g05340,Afu1g05630,Afu1g06600,Afu1g09210,Afu1g11130,Afu1g11160,Afu1g11710,Afu1g12890,Afu1g14220,Afu1g14410,Afu2g02150,Afu2g02320,Afu2g03590,Afu2g03930,Afu2g04130,Afu2g05420,Afu2g05560,Afu2g08480,Afu2g09200,Afu2g09210,Afu2g10300,Afu2g11810,Afu2g11850,Afu2g12880,Afu2g14090,Afu3g06640,Afu3g06760,Afu3g10730,Afu3g11260,Afu3g13320,Afu3g13400,Afu…	23.7	3.01	3.85	9.43298e-15	5.28247e-13	5.28247e-13
	GO:0002181	cytoplasmic translation (GO:0002181)	59	18	Afu1g03110,Afu1g04660,Afu1g06390,Afu1g06830,Afu1g09100,Afu1g09970,Afu1g11130,Afu1g14410,Afu2g02320,Afu3g08160,Afu3g08460,Afu3g11360,Afu3g13320,Afu5g06360,Afu5g13930,Afu6g04570,Afu6g12530,Afu8g03930,	30.5	3.88	5.24	3.23821e-07	6.04465e-06	1.8134e-05
	GO:0006457	protein folding (GO:0006457)	72	13	Afu1g07440,Afu1g15270,Afu2g02050,Afu2g02320,Afu2g09290,Afu2g13040,Afu4g11330,Afu5g04170,Afu5g10270,Afu6g10700,Afu6g12170,Afu7g01860,Afu8g03930,	18.1	2.3	2.61	0.00367004	0.0253325	0.205522
	GO:0055065	metal ion homeostasis (GO:0055065)	136	18	Afu2g03730,Afu2g05730,Afu2g07630,Afu2g09570,Afu2g12080,Afu3g09970,Afu4g03940,Afu4g04318,Afu4g09440,Afu4g09580,Afu5g03790,Afu5g08890,Afu6g02810,Afu6g04730,Afu6g13750,Afu7g03880,Afu7g04570,Afu7g04970,	13.2	1.68	1.81	0.0199064	0.0928966	1
Cell Death	GO:0012501	programmed cell death (GO:0012501)	34	8	Afu1g05390,Afu1g16590,Afu2g09290,Afu2g13320,Afu4g06910,Afu4g11050,Afu5g01970,Afu6g08810,	23.5	2.99	3.63	0.00407129	0.0253325	0.227992
